# Supplementary material for: Online vs. Supervised Training in Relieving Urinary Incontinence and Diastasis Recti Abdominis in Early Postpartum
Source: J Clin Med. 2024 Dec 18;13(24):7730. doi: 10.3390/jcm13247730 (PMC11677346; doi:10.3390/jcm13247730)
Supplement: Supplementary file 1 [file jcm-13-07730-s001.zip]

Archive with 1 entries (1 files):
- jcm-3310513-supplementary.pdf
